# Supplementary material for: Diaqua­bis­(4-hy­droxy-5-nitro­pyridine-2-carboxyl­ato-κ2 N 1,O 2)copper(II)
Source: Acta Crystallogr Sect E Struct Rep Online. 2011 Dec 14;68(Pt 1):m46. doi: 10.1107/S1600536811052949 (PMC3254315; doi:10.1107/S1600536811052949)
Supplement: Supplementary file 1 [file e-68-00m46-sup1.cif]

##############################################################################
#                                                                            #
# This CIF contains the data in a paper accepted for publication in          #
# Acta Crystallographica Section E. It conforms to the requirements of       #
# Notes for Authors for Acta Crystallographica Section E, and has been       #
# peer reviewed under the auspices of the IUCr Commission on Journals.       #
#                                                                            #
# Full details of the Crystallographic Information File format               #
# are given in the paper "The Crystallographic Information File (CIF):       #
# a New Standard Archive File for Crystallography" by S. R. Hall, F. H.      #
# Allen and I. D. Brown [Acta Cryst. (1991), A47, 655-685].                  #
#                                                                            #
# The current version of the core CIF dictionary is obtainable from          #
# ftp://ftp.iucr.org/pub/cif_core.dic.                                       #
#                                                                            #
# Software is freely available for graphical display of the structure(s)     #
# in this CIF. For information consult the CIF software page                 #
# http://www.iucr.org/resources/cif/software.                                #
#                                                                            #
# This file may be used for bona fide research purposes within the           #
# scientific community so long as proper attribution is given to the journal # 
# article from which it was obtained.                                        #
#                                                                            #
##############################################################################
data_global
_audit_creation_method     SHELXL-97
_journal_date_recd_electronic     2011-11-28
_journal_date_accepted     2011-12-08
_journal_name_full     'Acta Crystallographica, Section E'
_journal_year     2012
_journal_volume     68
_journal_issue      1
_journal_page_first     m46
_journal_page_last     m46
_journal_paper_category     QM
_journal_paper_doi     10.1107/S1600536811052949
_journal_coeditor_code     HY2493
_publ_contact_author_name     'Prof. Hongxing Dai'
_publ_contact_author_address
;
Laboratory of Catalysis Chemistry and Nanoscience
Department of Chemistry and Chemical Engineering
College of Environmental and Energy Engineering
Beijing University of Technology
Beijing 100124
People's Republic of China
;
_publ_contact_author_email     'hxdai@bjut.edu.cn'
_publ_contact_author_fax     '86-10-67396118'
_publ_contact_author_phone     '86-10-67396118'
_publ_section_title
;\
Diaquabis(4-hydroxy-5-nitropyridine-2-carboxylato-\k^2^<i>N</i>^1^,<i>O</i>^2^)\
copper(II)
;
loop_
    _publ_author_name
    _publ_author_address
    'Fengjuan Shi'
;
Laboratory of Catalysis Chemistry and Nanoscience
Department of Chemistry and Chemical Engineering
College of Environmental and Energy Engineering
Beijing University of Technology
Beijing 100124
People's Republic of China
;
    'Jiguang Deng'
;
Laboratory of Catalysis Chemistry and Nanoscience
Department of Chemistry and Chemical Engineering
College of Environmental and Energy Engineering
Beijing University of Technology
Beijing 100124
People's Republic of China
;
    'Hongxing Dai'
;
Laboratory of Catalysis Chemistry and Nanoscience
Department of Chemistry and Chemical Engineering
College of Environmental and Energy Engineering
Beijing University of Technology
Beijing 100124
People's Republic of China
;
_chemical_name_systematic
;
Diaquabis(4-hydroxy-5-nitropyridine-2-carboxylato-
\k^2^<i>N</i>^1^,<i>O</i>^2^)copper(II)
;
_chemical_name_common     ?
_chemical_formula_moiety     'C12 H10 Cu N4 O12'
_chemical_formula_sum     'C12 H10 Cu N4 O12'
_chemical_formula_iupac     '[Cu (C6 H3 N2 O5)2 (H2 O)2]'
_chemical_formula_weight     465.79
_chemical_melting_point     ?
_symmetry_cell_setting     monoclinic
_symmetry_space_group_name_H-M     'P 21/n'
_symmetry_space_group_name_Hall     '-P 2yn'
loop_
    _symmetry_equiv_pos_as_xyz
    'x, y, z'
    '-x+1/2, y+1/2, -z+1/2'
    '-x, -y, -z'
    'x-1/2, -y-1/2, z-1/2'
_cell_length_a     6.5327(7)
_cell_length_b     9.7963(10)
_cell_length_c     12.2562(12)
_cell_angle_alpha     90.00
_cell_angle_beta     102.86(2)
_cell_angle_gamma     90.00
_cell_volume     764.68(15)
_cell_formula_units_Z     2
_cell_measurement_reflns_used     3085
_cell_measurement_theta_min     2.1
_cell_measurement_theta_max     27.9
_cell_measurement_temperature     113(2)
_exptl_crystal_description     Prism
_exptl_crystal_colour     Colorless
_exptl_crystal_size_max     0.20
_exptl_crystal_size_mid     0.18
_exptl_crystal_size_min     0.10
_exptl_crystal_density_diffrn     2.023
_exptl_crystal_density_meas     ?
_exptl_crystal_density_method     'not measured'
_exptl_crystal_F_000     470
_exptl_absorpt_coefficient_mu     1.515
_exptl_absorpt_correction_type     multi-scan
_exptl_absorpt_process_details     '(CrystalClear; Rigaku, 2005)'
_exptl_absorpt_correction_T_min     0.7515
_exptl_absorpt_correction_T_max     0.8632
_exptl_special_details
;
Rigaku <i>CrystalClear</i>-SM Expert 2.0 r2
;
_diffrn_ambient_temperature     113(2)
_diffrn_radiation_type     MoK\a
_diffrn_radiation_wavelength     0.71073
_diffrn_radiation_source     'rotating anode'
_diffrn_radiation_monochromator     multilayer
_diffrn_measurement_device_type     'Rigaku Saturn 724 CCD'
_diffrn_measurement_method     '\w scans'
_diffrn_detector_area_resol_mean     14.22
_diffrn_reflns_number     9563
_diffrn_reflns_av_R_equivalents     0.0531
_diffrn_reflns_av_sigmaI/netI     0.0491
_diffrn_reflns_theta_min     2.69
_diffrn_reflns_theta_max     27.88
_diffrn_reflns_theta_full     27.88
_diffrn_measured_fraction_theta_max     0.999
_diffrn_measured_fraction_theta_full     0.999
_diffrn_reflns_limit_h_min     -8
_diffrn_reflns_limit_h_max     7
_diffrn_reflns_limit_k_min     -12
_diffrn_reflns_limit_k_max     12
_diffrn_reflns_limit_l_min     -15
_diffrn_reflns_limit_l_max     16
_diffrn_standards_number     ?
_diffrn_standards_interval_count     ?
_diffrn_standards_interval_time     ?
_diffrn_standards_decay_%     ?
_refine_special_details
;
Refinement of <i>F</i>^2^ against ALL reflections. The weighted <i>R</i>-factor
<i>wR</i> and goodness of fit <i>S</i> are based on <i>F</i>^2^, conventional
<i>R</i>-factors <i>R</i> are based on <i>F</i>, with <i>F</i> set to zero for
negative <i>F</i>^2^. The threshold expression of <i>F</i>^2^ >
\s(<i>F</i>^2^) is used only for calculating <i>R</i>-factors(gt) <i>etc</i>.
and is not relevant to the choice of reflections for refinement.
<i>R</i>-factors based on <i>F</i>^2^ are statistically about twice as large
as those based on <i>F</i>, and <i>R</i>- factors based on ALL data will be
even larger.
;
_reflns_number_total     1829
_reflns_number_gt     1466
_reflns_threshold_expression     I>2\s(I)
_refine_ls_structure_factor_coef     Fsqd
_refine_ls_matrix_type     full
_refine_ls_R_factor_all     0.0380
_refine_ls_R_factor_gt     0.0292
_refine_ls_wR_factor_gt     0.0750
_refine_ls_wR_factor_ref     0.0772
_refine_ls_goodness_of_fit_ref     1.040
_refine_ls_restrained_S_all     1.038
_refine_ls_number_reflns     1829
_refine_ls_number_parameters     149
_refine_ls_number_restraints     6
_refine_ls_hydrogen_treatment     mixed
_refine_ls_weighting_scheme     calc
_refine_ls_weighting_details
                 'calc w=1/[\s^2^(Fo^2^)+(0.0360P)^2^] where P=(Fo^2^+2Fc^2^)/3'
_atom_sites_solution_hydrogens     geom
_atom_sites_solution_primary     direct
_atom_sites_solution_secondary     difmap
_refine_ls_shift/su_max     0.000
_refine_ls_shift/su_mean     0.000
_refine_diff_density_max     0.390
_refine_diff_density_min     -0.494
_refine_ls_extinction_method     none
_refine_ls_extinction_coef     ?
loop_
    _atom_type_symbol
    _atom_type_description
    _atom_type_scat_dispersion_real
    _atom_type_scat_dispersion_imag
    _atom_type_scat_source
    'C' 'C' 0.0033 0.0016
                         'International Tables Vol C Tables 4.2.6.8 and 6.1.1.4'
    'H' 'H' 0.0000 0.0000
                         'International Tables Vol C Tables 4.2.6.8 and 6.1.1.4'
    'N' 'N' 0.0061 0.0033
                         'International Tables Vol C Tables 4.2.6.8 and 6.1.1.4'
    'O' 'O' 0.0106 0.0060
                         'International Tables Vol C Tables 4.2.6.8 and 6.1.1.4'
    'Cu' 'Cu' 0.3201 1.2651
                         'International Tables Vol C Tables 4.2.6.8 and 6.1.1.4'
_computing_data_collection     'CrystalClear (Rigaku, 2005)'
_computing_cell_refinement     'CrystalClear (Rigaku, 2005)'
_computing_data_reduction     'CrystalClear (Rigaku, 2005)'
_computing_structure_solution     'SHELXS97 (Sheldrick, 2008)'
_computing_structure_refinement     'SHELXL97 (Sheldrick, 2008)'
_computing_molecular_graphics     'SHELXTL (Sheldrick, 2008)'
_computing_publication_material     'SHELXTL (Sheldrick, 2008)'
loop_
    _atom_site_type_symbol
    _atom_site_label
    _atom_site_fract_x
    _atom_site_fract_y
    _atom_site_fract_z
    _atom_site_U_iso_or_equiv
    _atom_site_adp_type
    _atom_site_calc_flag
    _atom_site_refinement_flags
    _atom_site_occupancy
    _atom_site_symmetry_multiplicity
    _atom_site_disorder_assembly
    _atom_site_disorder_group
    Cu Cu1 0.0000 0.5000 0.5000 0.01573(13) Uani d S 1 2 . .
    O O1 0.0540(2) 0.53885(14) 0.66132(12) 0.0145(3) Uani d . 1 1 . .
    O O2 0.1475(2) 0.70789(14) 0.78407(11) 0.0150(3) Uani d . 1 1 . .
    O O3 0.3093(2) 1.08681(14) 0.52856(13) 0.0144(3) Uani d . 1 1 . .
    H H3 0.331(5) 1.107(3) 0.592(2) 0.058(11) Uiso d . 1 1 . .
    O O4 0.2830(3) 1.07679(17) 0.31323(14) 0.0291(4) Uani d . 1 1 . .
    O O5 0.0819(3) 0.9216(2) 0.22215(13) 0.0408(5) Uani d . 1 1 . .
    O O6 0.3578(3) 0.40247(18) 0.52615(15) 0.0253(4) Uani d D 1 1 . .
    H H6A 0.371(5) 0.381(3) 0.5936(10) 0.060(11) Uiso d D 1 1 . .
    H H6B 0.454(7) 0.455(5) 0.516(3) 0.06(2) Uiso d PD 0.50 1 . .
    H H6C 0.348(10) 0.332(3) 0.484(3) 0.09(3) Uiso d PD 0.50 1 . .
    N N1 0.1030(3) 0.68775(16) 0.49202(13) 0.0113(4) Uani d . 1 1 . .
    C C1 0.1142(3) 0.6591(2) 0.68823(16) 0.0121(4) Uani d . 1 1 . .
    C C2 0.1493(3) 0.7498(2) 0.59364(16) 0.0108(4) Uani d . 1 1 . .
    C C3 0.2222(3) 0.8799(2) 0.61022(16) 0.0109(4) Uani d . 1 1 . .
    H H3A 0.2576 0.9169 0.6837 0.013 Uiso calc R 1 1 . .
    C C4 0.2450(3) 0.9596(2) 0.51800(17) 0.0106(4) Uani d . 1 1 . .
    C C5 0.1881(3) 0.8957(2) 0.41301(16) 0.0114(4) Uani d . 1 1 . .
    C C6 0.1219(3) 0.7610(2) 0.40323(16) 0.0119(4) Uani d . 1 1 . .
    H H6 0.0891 0.7197 0.3313 0.014 Uiso calc R 1 1 . .
    N N2 0.1874(3) 0.97025(17) 0.30795(15) 0.0150(4) Uani d . 1 1 . .
loop_
    _atom_site_aniso_label
    _atom_site_aniso_U_11
    _atom_site_aniso_U_22
    _atom_site_aniso_U_33
    _atom_site_aniso_U_12
    _atom_site_aniso_U_13
    _atom_site_aniso_U_23
    Cu1 0.0276(2) 0.00876(18) 0.0110(2) -0.00692(15) 0.00460(15) -0.00212(14)
    O1 0.0212(8) 0.0095(7) 0.0123(8) -0.0040(6) 0.0028(6) 0.0002(5)
    O2 0.0251(8) 0.0103(7) 0.0088(7) -0.0004(6) 0.0021(6) -0.0006(6)
    O3 0.0201(8) 0.0090(7) 0.0146(8) -0.0040(6) 0.0052(7) -0.0001(6)
    O4 0.0442(11) 0.0199(9) 0.0253(9) -0.0091(8) 0.0124(8) 0.0029(7)
    O5 0.0523(13) 0.0497(12) 0.0151(9) -0.0240(10) -0.0036(9) 0.0070(8)
    O6 0.0271(10) 0.0238(9) 0.0234(10) -0.0057(8) 0.0019(8) 0.0029(8)
    N1 0.0125(9) 0.0104(8) 0.0100(8) -0.0010(7) 0.0004(7) -0.0013(6)
    C1 0.0107(10) 0.0107(10) 0.0149(11) 0.0005(8) 0.0027(8) 0.0031(8)
    C2 0.0123(10) 0.0102(9) 0.0091(10) 0.0006(8) 0.0006(8) 0.0012(7)
    C3 0.0109(10) 0.0116(10) 0.0093(10) 0.0000(8) 0.0007(8) -0.0011(7)
    C4 0.0077(9) 0.0100(9) 0.0145(10) 0.0007(7) 0.0030(8) -0.0003(7)
    C5 0.0104(10) 0.0139(10) 0.0105(10) -0.0004(8) 0.0034(8) 0.0030(8)
    C6 0.0117(11) 0.0149(10) 0.0099(10) -0.0002(8) 0.0036(8) -0.0028(8)
    N2 0.0150(9) 0.0165(9) 0.0136(9) -0.0015(7) 0.0033(8) 0.0011(7)
_geom_special_details
;
All e.s.d.'s (except the e.s.d. in the dihedral angle between two l.s. planes)
are estimated using the full covariance matrix. The cell e.s.d.'s are taken
into account individually in the estimation of e.s.d.'s in distances, angles
and torsion angles; correlations between e.s.d.'s in cell parameters are only
used when they are defined by crystal symmetry. An approximate (isotropic)
treatment of cell e.s.d.'s is used for estimating e.s.d.'s involving l.s.
planes.
;
loop_
    _geom_bond_atom_site_label_1
    _geom_bond_atom_site_label_2
    _geom_bond_site_symmetry_2
    _geom_bond_distance
    _geom_bond_publ_flag
    Cu1 N1 . 1.9685(16) ?
    Cu1 O1 . 1.9667(15) ?
    Cu1 O6 . 2.479(2) ?
    O1 C1 . 1.263(2) ?
    O2 C1 . 1.242(2) ?
    O3 C4 . 1.312(2) ?
    O3 H3 . 0.79(3) ?
    O4 N2 . 1.211(2) ?
    O5 N2 . 1.219(2) ?
    O6 H6A . 0.840(10)
                     ?
    O6 H6B . 0.850(10)
                     ?
    O6 H6C . 0.850(10)
                     ?
    N1 C6 . 1.332(2) ?
    N1 C2 . 1.358(2) ?
    C1 C2 . 1.518(3) ?
    C2 C3 . 1.360(3) ?
    C3 C4 . 1.409(3) ?
    C3 H3A . 0.9500 ?
    C4 C5 . 1.405(3) ?
    C5 C6 . 1.385(3) ?
    C5 N2 . 1.480(2) ?
    C6 H6 . 0.9500 ?
loop_
    _geom_angle_atom_site_label_1
    _geom_angle_atom_site_label_2
    _geom_angle_atom_site_label_3
    _geom_angle_site_symmetry_1
    _geom_angle_site_symmetry_3
    _geom_angle
    _geom_angle_publ_flag
    O1 Cu1 O1 . 3_566 180.0 ?
    O1 Cu1 N1 . . 83.24(6) ?
    O1 Cu1 N1 3_566 . 96.76(6) ?
    O1 Cu1 N1 . 3_566 96.76(6) ?
    O1 Cu1 N1 3_566 3_566 83.24(6) ?
    N1 Cu1 N1 . 3_566 180.0 ?
    O1 Cu1 O6 . . 89.52(6) ?
    O1 Cu1 O6 . 3_566 90.48(6) ?
    N1 Cu1 O6 . 3_566 87.50(7) ?
    O6 Cu1 N1 . . 92.50(7) ?
    O6 Cu1 O6 . 3_566 180.00 ?
    C1 O1 Cu1 . . 114.76(13) ?
    C4 O3 H3 . . 109(2) ?
    H6A O6 H6B . . 112.7(17) ?
    H6A O6 H6C . . 111.5(17) ?
    H6B O6 H6C . . 111.2(17) ?
    C6 N1 C2 . . 117.79(17) ?
    C6 N1 Cu1 . . 129.69(14) ?
    C2 N1 Cu1 . . 112.42(13) ?
    O2 C1 O1 . . 125.79(19) ?
    O2 C1 C2 . . 118.24(17) ?
    O1 C1 C2 . . 115.97(17) ?
    N1 C2 C3 . . 123.75(18) ?
    N1 C2 C1 . . 113.45(17) ?
    C3 C2 C1 . . 122.80(18) ?
    C2 C3 C4 . . 119.73(18) ?
    C2 C3 H3A . . 120.1 ?
    C4 C3 H3A . . 120.1 ?
    O3 C4 C5 . . 121.85(18) ?
    O3 C4 C3 . . 122.42(18) ?
    C5 C4 C3 . . 115.70(18) ?
    C6 C5 C4 . . 121.20(18) ?
    C6 C5 N2 . . 117.04(17) ?
    C4 C5 N2 . . 121.71(17) ?
    N1 C6 C5 . . 121.74(18) ?
    N1 C6 H6 . . 119.1 ?
    C5 C6 H6 . . 119.1 ?
    O4 N2 O5 . . 124.71(18) ?
    O4 N2 C5 . . 118.54(17) ?
    O5 N2 C5 . . 116.68(17) ?
loop_
    _geom_torsion_atom_site_label_1
    _geom_torsion_atom_site_label_2
    _geom_torsion_atom_site_label_3
    _geom_torsion_atom_site_label_4
    _geom_torsion_site_symmetry_1
    _geom_torsion_site_symmetry_2
    _geom_torsion_site_symmetry_3
    _geom_torsion_site_symmetry_4
    _geom_torsion
    _geom_torsion_publ_flag
    N1 Cu1 O1 C1 . . . . 3.72(14) ?
    N1 Cu1 O1 C1 3_566 . . . -176.28(14) ?
    O1 Cu1 N1 C6 . . . . -178.60(18) ?
    O1 Cu1 N1 C6 3_566 . . . 1.40(18) ?
    O1 Cu1 N1 C2 . . . . -2.41(13) ?
    O1 Cu1 N1 C2 3_566 . . . 177.59(13) ?
    Cu1 O1 C1 O2 . . . . 176.32(16) ?
    Cu1 O1 C1 C2 . . . . -4.1(2) ?
    C6 N1 C2 C3 . . . . -3.0(3) ?
    Cu1 N1 C2 C3 . . . . -179.66(16) ?
    C6 N1 C2 C1 . . . . 177.69(16) ?
    Cu1 N1 C2 C1 . . . . 1.0(2) ?
    O2 C1 C2 N1 . . . . -178.33(17) ?
    O1 C1 C2 N1 . . . . 2.1(3) ?
    O2 C1 C2 C3 . . . . 2.3(3) ?
    O1 C1 C2 C3 . . . . -177.27(18) ?
    N1 C2 C3 C4 . . . . 2.6(3) ?
    C1 C2 C3 C4 . . . . -178.09(18) ?
    C2 C3 C4 O3 . . . . 178.19(18) ?
    C2 C3 C4 C5 . . . . 0.1(3) ?
    O3 C4 C5 C6 . . . . 179.52(18) ?
    C3 C4 C5 C6 . . . . -2.4(3) ?
    O3 C4 C5 N2 . . . . -3.1(3) ?
    C3 C4 C5 N2 . . . . 175.00(17) ?
    C2 N1 C6 C5 . . . . 0.5(3) ?
    Cu1 N1 C6 C5 . . . . 176.56(14) ?
    C4 C5 C6 N1 . . . . 2.1(3) ?
    N2 C5 C6 N1 . . . . -175.38(17) ?
    C6 C5 N2 O4 . . . . -165.03(19) ?
    C4 C5 N2 O4 . . . . 17.5(3) ?
    C6 C5 N2 O5 . . . . 18.0(3) ?
    C4 C5 N2 O5 . . . . -159.5(2) ?
loop_
    _geom_hbond_atom_site_label_D
    _geom_hbond_atom_site_label_H
    _geom_hbond_atom_site_label_A
    _geom_hbond_site_symmetry_A
    _geom_hbond_distance_DH
    _geom_hbond_distance_HA
    _geom_hbond_distance_DA
    _geom_hbond_angle_DHA
    O3 H3 O2 2_556 0.79(3) 1.79(3) 2.544(2) 160(3)
    O6 H6A O2 2_546 0.840(10)
                            2.28(2) 3.014(2) 146(3)
    O6 H6B O6 3_666 0.850(10)
                            2.000(10)
                                    2.836(3) 170(5)
    O6 H6C O3 1_545 0.850(10)
                            2.49(3) 3.109(2) 130(3)
